# Supplementary material for: Lemon Juice-Assisted Green Extraction of Strawberry Enhances Neuroprotective Phytochemicals: Insights into Alzheimer’s-Related Pathways
Source: Pharmaceuticals (Basel). 2025 Dec 15;18(12):1892. doi: 10.3390/ph18121892 (PMC12736459; doi:10.3390/ph18121892)
Supplement: Supplementary file 1 [file pharmaceuticals-18-01892-s001.zip]

Archive with 1 entries (1 files):
- pharmaceuticals-4005514-supplementary.pdf
